# Supplementary material for: The Association between Maternal Experiences of Interpersonal Discrimination and Adverse Birth Outcomes: A Systematic Review of the Evidence
Source: Int J Environ Res Public Health. 2021 Feb 4;18(4):1465. doi: 10.3390/ijerph18041465 (PMC7913961; doi:10.3390/ijerph18041465)
Supplement: Supplementary file 1 [file ijerph-18-01465-s001.zip]

Archive with 5 entries (4 files):
- S2 QAQTS assessment scores.docx
- __MACOSX/
- __MACOSX/._S2 QAQTS assessment scores.docx
- PRISMA 2009 checklist.doc
- __MACOSX/._PRISMA 2009 checklist.doc
